# Supplementary material for: Beauty Is Not Always a Perk: The Role of Attractiveness and Social Interest in Trust Decisions
Source: Behav Sci (Basel). 2025 Feb 7;15(2):175. doi: 10.3390/bs15020175 (PMC11851420; doi:10.3390/bs15020175)
Supplement: Supplementary file 1 [file behavsci-15-00175-s001.zip]

Archive with 1 entries (1 files):
- behavsci-3291115-supplementary.pdf
